# Supplementary material for: Clinical Characteristics of Neuropathic Pain and Its Relationship with Cancer in Different Corporal Areas—A Systematic Review
Source: Diagnostics (Basel). 2025 Jan 6;15(1):116. doi: 10.3390/diagnostics15010116 (PMC11719509; doi:10.3390/diagnostics15010116)
Supplement: Supplementary file 1 [file diagnostics-15-00116-s001.zip]

Archive with 1 entries (1 files):
- diagnostics-3344637-supplementary.pdf
